# Supplementary material for: Identification of Metabolomic Signatures for Ischemic Hypoxic Encephalopathy Using a Neonatal Rat Model
Source: Children (Basel). 2023 Oct 16;10(10):1693. doi: 10.3390/children10101693 (PMC10605414; doi:10.3390/children10101693)
Supplement: Supplementary file 1 [file children-10-01693-s001.zip]

Archive with 1 entries (1 files):
- children-2645384-supplementary.xlsx
