# Supplementary material for: Identification of Metabolomic Signatures for Ischemic Hypoxic Encephalopathy Using a Neonatal Rat Model
Source: Children (Basel). 2023 Oct 16;10(10):1693. doi: 10.3390/children10101693 (PMC10605414; doi:10.3390/children10101693)
Supplement: Supplementary file 1 [file children-10-01693-s001.zip › children-2645384-supplementary.xlsx]

## Sheet: Positive mode
Table S1. Molecular ions which differing between groups at p<0.05
m/z	Fold change	P-value
97.066	-3.27	0.037
109.1	-2.14	0.013
125.132	-2.07	0.041
127.123	-2.76	0.021
141.131	-3.7	0.044
142.159	-2.26	0.044
160.113	3.12	0.036
161.136	3.09	0.035
166.084	-6.46	0.498
173.117	-5.83	0.041
175.058	-2.71	0.045
184.165	4.61	0.021
185.08	-2.24	0.043
199.171	3.17	0.009
216.196	3.02	0.011
217.129	-3.56	0.023
248.186	4.34	0.002
255.207	2.19	0.013
255.208	-2.97	0.001
257.249	2.49	0.003
274.179	2.04	0.042
292.183	2.07	0.045
293.21	2.7	0.038
294.22	2.8	0.028
307.284	-2.64	0.047
309.241	-2.29	0.031
313.312	2.13	0.022
316.317	-2.06	0.039
326.378	-4.65	0.003
342.308	-2.02	0.022
342.337	-2.77	0.004
343.266	-2.13	0.042
353.269	-5	0.006
353.313	-3.87	0.035
377.191	-5.64	0.016
379.335	-3.11	0.034
380.338	-2.48	0.046
380.339	-2.68	0.047
381.295	-2.71	0.039
381.296	-7.72	0.001
387.221	-2.97	0.011
389.342	-2.92	0.012
408.332	-2.62	0.049
413.348	2.08	0.023
417.766	2.37	0.014
419.318	-2.48	0.048
430.406	-5.53	0.036
433.334	-5.19	0.009
433.339	2.94	0.035
443.307	-2.09	0.008
444.412	-5.57	0.025
459.436	-4.73	0.035
463.428	-3.02	0.003
464.378	-2.37	0.012
468.39	2.48	0.001
480.42	-2.35	0.029
484.425	-4.27	0.035
489.462	-2.57	0.02
490.476	-2.77	0.006
491.518	-2.74	0.003
492.523	-2.81	0.002
506.359	2.15	0.006
508.278	2.82	0.004
518.325	3.99	0.003
519.329	4.12	0.003
526.21	-3.72	0.001
526.387	-2.36	0.029
536.336	4.18	0.005
537.34	4.02	0.005
542.326	7.82	0
548.357	2.44	0.025
558.321	3.21	0.004
560.337	6.71	0.001
576.332	2.7	0.008
578.419	-2.84	0.04
597.425	2.01	0.002
611.523	-4.18	0.001
619.566	-8.8	0.029
640.663	-2.01	0.03
658.431	-2.66	0.034
663.457	-2.43	0.026
666.399	3.69	0.013
667.532	2.27	0.016
700.488	2.01	0.014
702.862	2.6	0.004
735.671	-2.24	0.033
737.552	-3.65	0.049
744.555	-2.37	0.026
754.746	2.09	0.01
782.064	2.35	0.008
786.7	-2.53	0.045
792.567	2.04	0.006
823.53	2.72	0.017
862.742	-2.26	0.046
862.858	2.77	0.004
865.768	-4.17	0.01
872.771	-2.16	0.048
880.714	-2.19	0.005
881.681	-2.09	0.008
885.668	-2.18	0.012
892.879	-2.54	0.032
896.788	-2.71	0.028
897.775	-3.33	0.011
898.557	2.31	0.012
902.728	-2.33	0.032
905.833	-2.55	0.021
913.776	-2.35	0.018
919.706	-2.08	0.032
927.653	-3.46	0.029
928.83	-2.59	0.002
929.833	-2.75	0.032
940.829	-2.72	0.011
951.675	-2.5	0.044
954.845	-3.02	0.012
955.849	-2.71	0.011
956.847	-2.4	0.008
957.868	-2.3	0.008
959.888	-2.57	0.018
984.897	-2.01	0.04
1017.74	-2.9	0.032

## Sheet: Negative mode
m/z	Fold change	P-value
746.497	-3.08	0.007
696.59	-3.01	0.042
723.461	-2.27	0.025
1059.39	-2.22	0.017
1006.49	-2.21	0.016
982.56	-2.01	0.036
845.495	-1.87	0.039
742.6	-1.81	0.015
1187.41	-1.76	0.005
887.638	-1.68	0.048
905.463	-1.64	0.02
609.512	-1.63	0.042
293.155	-1.63	0.01
893.744	-1.57	0.016
1082.69	1.51	0.021
993.419	1.51	0.037
931.446	1.52	0.021
520.871	1.53	0.041
927.392	1.55	0.01
1062.36	1.56	0.012
1069.41	1.57	0.022
1063.69	1.58	0.028
913.479	1.6	0.039
914.675	1.61	0.013
1063.39	1.62	0.046
610.515	1.62	0.028
1070.36	1.66	0.038
1061.4	1.67	0.027
1295.36	1.67	0.001
834.487	1.68	0.024
1028.46	1.69	0.023
317.929	1.72	0.013
308.894	1.73	0.03
236.089	1.73	0.005
249.946	1.76	0.031
868.736	1.77	0.044
853.5	1.77	0.031
958.466	1.81	0.01
694.42	1.81	0.001
1143.43	1.81	0.049
852.497	1.86	0.012
835.491	1.89	0.013
849.584	1.9	0.027
1130.34	1.9	0.013
1038.49	1.91	0.035
960.475	1.91	0.003
845.747	1.94	0.023
1114.39	1.95	0.024
1134.34	1.96	0.034
879.744	1.98	0.023
341.121	2.15	0
1114.66	2.21	0.02
493.37	2.52	0.014
1072.94	2.55	0.004
